# Supplementary material for: Effect of Sr Deficiency on Electrical Conductivity of Yb-Doped Strontium Zirconate
Source: Materials (Basel). 2022 Jun 10;15(12):4126. doi: 10.3390/ma15124126 (PMC9229988; doi:10.3390/ma15124126)
Supplement: Supplementary file 1 [file materials-15-04126-s001.zip]

Archive with 1 entries (1 files):
- materials-1747681-supplementary.pdf
